# Supplementary material for: Control of zoonotic cutaneous leishmaniasis vector, Phlebotomus papatasi, using attractive toxic sugar baits (ATSB)
Source: PLoS One. 2017 Apr 20;12(4):e0173558. doi: 10.1371/journal.pone.0173558 (PMC5398489; doi:10.1371/journal.pone.0173558)
Supplement: S1 Data — (XLSX) [file pone.0173558.s001.xlsx]

## Sheet: Sheet1
30فروردین	0	0
15اریبهشت	6	15
30اردیبهشت	25	124
15خرداد	75	421
30خرداد	47	243
15تیر	32	180
30تیر	43	294
15مرداد	109	451
30مرداد	56	279
15شهریور	35	198
30شهریور	23	122
15مهر	13	63
30مهر	3	16
15آبان	0	0
30آبان	0	0

## Sheet: Sheet2
30فروردین	0	0
15اریبهشت	7	8
30اردیبهشت	19	50
15خرداد	59	219
30خرداد	29	119
15تیر	23	86
30تیر	42	154
15مرداد	73	259
30مرداد	39	130
15شهریور	21	73
30شهریور	16	37
15مهر	7	18
30مهر	3	7
15آبان	0	0
30آبان	0	0

## Sheet: Sheet3
30فروردین	0	0	0	0	0
15اریبهشت	6	15	7	8	25
30اردیبهشت	25	124	19	50	68
15خرداد	75	421	59	219	345
30خرداد	47	243	29	119	215
15تیر	32	180	23	86	167
30تیر	43	294	42	154	236
15مرداد	109	451	73	259	390
30مرداد	56	279	39	130	234
15شهریور	35	198	21	73	142
30شهریور	23	122	16	37	70
15مهر	13	63	7	18	36
30مهر	3	16	3	7	14
15آبان	0	0	0	0	0
30آبان	0	0	0	0	0

## Sheet: Sheet4
		فروردین	52	14.4	55.9
		اردیبهشت	47	21.3	11.5
		خرداد	33	27.1	20.1
		تیر	23	32	0
		مرداد	24	32.3	0
		شهریور	31	27.2	6.2
		مهر	34	20.6	1.4
		آبان	56	14.9	7.1
		آذر	73	6.7	15.9
		دی	66	9.3	10.7
		بهمن	60	8.5	13.5
		اسفند	51	16	17.3
